# Supplementary material for: Impacts of soil nutrition on floral traits, pollinator attraction, and fitness in cucumbers (Cucumis sativus L.)
Source: Sci Rep. 2022 Dec 16;12:21802. doi: 10.1038/s41598-022-26164-4 (PMC9758155; doi:10.1038/s41598-022-26164-4)
Supplement: Supplementary file 3 — Supplementary Tables. [file 41598_2022_26164_MOESM3_ESM.xlsx]

## Sheet: TS1 Fertilizers
Table S1. Cucumber fertilizer solutions and formulae. Treatment groups are categorized by nitrogen and phosphorus ppm and ratios. Table A lists for each treatment the conentration of each salt used in each fertilizer solution. Table B lists the resulting ppm of each element in each treatment solution. Table C lists the molecular mass of each salt and percentage of each element of interest.
											C)
A)	Salt Concentrations per Treatment										Element percentage per salt
	N 50ppm : P 25ppm (2:1)		N 100ppm: P 25ppm (4:1)		N 200ppm : P 25ppm (8:1)		N 200ppm : P 50ppm (4:1)				Salt	g/mol	N %	NH4 %	P %	Ca %	K %	S %	Fe %	Mg %
salt	mg/l		mg/l		mg/l		mg/l				Ca(NO3)2 YARA	164	15.5	1		19
Ca(NO3)2 YARA	305.26		315.79		645.15		774.19				KNO3	101	13.86				38.61
KNO3	0		344.47		674.96		142.45				NH4H2PO4	123	11.38		31.71
NH4H2PO4	0		0		0		20				KH2PO4	136			22.79		28.68
KH2PO4	111.58		108.1		109.83		678.94				K2SO4	174					44.83	18.39
K2SO4	374.74		80.3		0		0				FeDTPA	468							10
MgSO4·7H20	202.83		202.83		202.83		202.83				MgSO4·7H20	246.5						13		1
FeDTPA	20		20		20		20
B)	Resulting ppm of elements in each treament
	N 50ppm : P 25ppm (2:1)		N 100ppm: P 25ppm (4:1)		N 200ppm : P 25ppm (8:1)		N 200ppm : P 50ppm (4:1)
element	ppm	sources	ppm	sources	ppm	sources	ppm	sources
N03-N	47	47-Ca(NO3)2	96.8	49-Ca(NO3)2 + 47.8-KNO3	193.55	100-Ca(NO3)2 + 93.55-KNO3	190	120-Ca(NO3)2 + 70-KNO3
NH4-N	3	3-Ca(NO3)2	3.2	2.45-Ca(NO3)2	6.45	6.45-Ca(NO3)2	10	7.74-Ca(NO3)2 + 2.26-NH4H2PO4
P	25	25-KH2PO4	25	25-KH2PO4	25	25- KH2PO4	50	43.70-KH2PO4 + 6.30-NH4H2PO4
K	200	32-KH2PO4 + 168-K2SO4	200	133-KNO3v+ 31- KH2PO4 + 36- K2SO4	292.1	260.6- KNO3 + 31.5-KH2PO4	250	55-KNO3 + 194.72-KH2PO4
Ca	58	50-Ca(NO3)2	60	60-Ca(NO3)2	122.58	122.58-Ca(NO3)2	147	147-Ca(NO3)2
Mg	20	20-MgSO4·7H20	20	20-MgSO4·7H20	20	20-MgSO4·7H20	20	20-MgSO4·7H20
S	95.3	26.4-MgSO4·7H20 + 68.9-K2SO4	41.2	26.4-MgSO4·7H20 + 14.8-K2SO4	26.4	26.4-MgSO4·7H20	26.4	26.4-MgSO4·7H20
Fe	2	2-FeDTPA	2	2-FeDTPA	2	2-FeDTPA	2	2-FeDTPA

## Sheet: TS2,3,4,5 Regressions
	Table S2. Results of indepentdent regressions of nitrogen (N) and phosphorus (P) fertilizer treatment (ppm) and their interaction (N*P) on response variables of plant vegetative and floral traits. Regressions and factors in bold are significant at P<0.05 using a False Discovery Rate (FDR) for repeated testing.
	Response	Model Adj R2	Intercept	Nitro. est.	Nitro. F	Nitro. FDR P	Phos. est.	Phos. F	Phos. FDR P	N*P est.	N*P F	N*P FDR P
	plant height (m)	0.686673	1.80397	0.0024076	47.0733	0	0.0008011	0.2088	0.64909	-3.95e-05	7.921	0.00948
	above ground dry mass (g)	0.736678	50.2629	0.116439	21.5368	2e-05	0.343259	7.4986	0.0078	-0.006744	45.152	0
	Days to First Flower	0.213393	65.0429	0.0039048	1.7687	0.2817	-0.056381	14.7737	0.00078	5.7143e-05	0.2367	0.62807
	# males flowers	0.617072	319.708	-0.359714	23.0713	1e-05	3.53834	89.4359	0	-0.010051	11.2588	0.00128
	# female flowers	0.776091	28.3914	-0.049714	8.3854	0	0.955009	123.974	0.00502	-0.003585	27.2496	0
	m:f flower ratio	0.718593	12.4941	0.000841	0.0249	0.87502	-0.180855	46.1688	0	0.0015181	50.7442	0
	male corolla width (cm)	0.549339	32.3208	0.0404886	56.1756	0	-0.058879	4.7594	0.04868	0.0002652	1.5057	0.22384
	female corolla width (cm)	0.73369	32.4668	0.0460785	134.119	0	-0.076735	14.9016	0.00037	0.0004446	14.9016	0.0067
	male nectar vol (ul)	0.2654	0.380431	-0.000526	13.064	0.00084	0.0037868	27.1463	1e-05	7.2857e-06	1.5676	0.21466
	female nectar vol (ul)	0.013696	0.99787	0.0001068	0.5733	0.45144	0.0003132	0.1977	0.65797	-2.377e-07	0.1776	0.67467
	male nectar conc (%)	0.335895	43.4197	0.0136667	23.5027	1e-05	-0.019587	1.9341	0.16866	1.4667e-05	0.0169	0.89688
	female nectar conc (%)	0.046002	35.87	-0.002175	1.1597	0.28522	0.0122568	1.4451	0.23337	-0.000188	5.2621	0.0248
	male nectar sucrose prop.	0.021786	0.783068	-0.000317	4.0511	0.10*	0.0014584	3.4408	0.10*	-5.679e-06	0.8141	0.36997
	female nectar sucrose prop.	0.015519	0.797285	-0.000203	1.5534	0.65036	1.7644e-06	0	0.99826	-1.766e-06	0.0745	0.99826
	male nectar fructose prop.	0.040131	0.106262	0.0001878	5.7828	0.06*	-0.000809	4.303	0.06*	2.5837e-06	0.6844	0.41084
	female nectar fructoce prop.	0.024431	0.099461	0.0001001	1.4532	0.69622	6.9185e-05	0.0282	0.8672	9.12e-07	0.0762	0.8672
	male nectar glucose prop.	0.003979	0.11067	0.000129	2.411	0.1874	-0.000649	2.4472	0.1874	3.0957e-06	0.8681	0.35464
	female nectar glucose prop.	0.003449	0.103254	0.0001026	1.5196	0.66539	-7.1e-05	0.0295	0.86422	8.5436e-07	0.0666	0.86422
	male flower pollen #	0.671697	7.03225	0.0227962	8.2071	0.00548	0.205137	26.6262	0	0.0002482	0.6078	0.4382
	pollen protein (ug/mg)	-0.29564	70.5361	-0.030408	0.218	0.65163	0.108663	0.1202	0.73682	-0.000564	0.0555	0.81895
	pollen lipid (ug/mg)	-0.2058	31.8639	-0.017488	0.1528	0.70404	0.163845	0.5784	0.4645	-0.00021	0.0173	0.89793
	pollen sugar (ug/mg)	0.377553	52.3284	-0.133753	5.7339	0.03766	0.764405	-0.00352	0.0175	-0.00352	3.1143	0.10807
	pollen p:l	-0.25356	2.23223	-0.00054	0.0285	0.86957	-0.004014	0.068	0.8002	1.4885e-05	0.016	0.90208
	fruit dry mass (g)	0.301747	14.3108	-0.009114	0.1136	0.73706	0.454636	11.3264	0.00371	-0.002649	5.9975	0.02519
	Table S3. Results of independent regressions of nitrogen:phosphorus ratios (N:P) including the quadratic term N:P^2. Regressions and Factors for each response in bold are significant at P<0.05 using a False Discovery Rate (FDR) for repeated testing.
	Response	Model Adj R2	Intercept	N:P est.	N:P F	N:P FDR P	N:P^2 est.	N:P^2 F	N:P^2 FDR P
	plant height (m)	0.636393	1.74071	0.105326	125.923	0	-0.015905	21.6608	1e-05
	above ground dry mass (g)	0.683544	42.0009	8.68152	161.59	0	-1.75032	49.5477	0
	Days to First Flower	0.182874	64.3555	-0.235131	10.0144	0.00228	0.114244	17.8334	0.00014
	# male flowers	0.522344	349.953	12.6396	37.0415	0	-6.8467	81.9881	0
	# female flowers	0.60371	34.9354	5.24446	85.5237	0	-2.02275	95.9692	0
	m:f flower ratio	0.526502	12.8887	-1.53084	79.5925	0	0.436081	48.7205	0
	male corolla width (cm)	0.430709	32.0534	1.02578	46.299	0	-0.0666	1.4722	0.22896
	female corolla width (cm)	0.537722	32.3044	1.06271	66.6606	0	-0.048805	1.0605	0.30654
	male nectar vol (ul)	0.378316	0.447524	0.0056575	2.8988	0.09296	-0.007721	40.7309	0
	female nectar vol (ul)	0.040319	0.997568	0.0076897	4.9584	0.05819	-0.002035	2.6196	0.10993
	male nectar conc (%)	0.292345	43.1865	0.369538	26.1574	1e-05	-0.024785	0.8876	0.34928
	female nectar conc (%)	-0.01882	35.6877	0.037751	0.5234	0.4763	-0.013657	0.5127	0.4763
	male nectar sucrose prop.	0.038998	0.792049	0.0006393	0.0272	0.86935	-0.002686	3.6284	0.12159
	female nectar sucrose prop.	0.007974	0.793054	-0.005047	1.6146	0.416	-0.000117	0.0065	0.93599
	male nectar fructose prop.	0.060375	0.100182	0.0002427	0.016	0.89965	0.0014178	4.1216	0.04603
	female nectar fructoce prop.	0.010189	0.102649	0.002925	2.0671	0.30979	-0.000108	0.0211	0.88489
	male nectar glucose prop.	0.018307	0.10777	-0.000882	0.1856	0.66792	0.0012682	2.8935	0.09325
	female nectar glucose prop.	0.004304	0.104297	0.0021217	1.0984	0.29816	0.0002259	0.0925	0.7619
	male flower pollen #	0.483912	10.4852	2.03799	67.6844	0	-0.575197	40.6705	0
	pollen protein (ug/mg)	-0.16247	71.3291	-0.907607	0.3084	0.66007	0.242926	0.2054	0.66007
	pollen lipid (ug/mg)	-0.15527	33.2259	0.301233	0.1037	0.75293	-0.030834	0.0082	0.92934
	pollen sugar (ug/mg)	0.60087	55.9931	1.76791	3.4198	0.08919	-1.6279	21.8724	0.00054
	pollen p:l	-0.12436	2.23516	-0.065226	0.6604	0.43534	0.0161576	0.3768	0.55304
	fruit dry mass (g)	0.242896	15.5887	3.32279	22.5911	1e-05	-1.07465	17.8249	7e-05
	Table S4. Results of independent multiple regressions of plant and floral traits on male and female flower visitation rates. Factors in bold are significant at P<0.05.
		Male Visitation Rate			Female Visitation Rate
		Adj R2 = 0.82			Adj R2 = 0.42
	Factor	Estimate	F	P	Estimate	F	P
	plant height (m)	0.0072837	0.0091	0.92424	-0.131319	0.3609	0.5503
	above ground dry mass (g)	0.0007411	0.496	0.48401	0.0020721	0.4719	0.49477
	Days to First Flower	0.0012005	0.0303	0.86235	0.0247017	1.5626	0.21614
	# males flowers	0.0007722	6.0061	0.01719	-0.000732	0.6577	0.42059
	# female flowers	-0.003827	6.0145	0.01711	-0.001623	0.1316	0.71801
	m:f flower ratio	-0.00108	0.0428	0.83679	-0.00259	0.0299	0.86322
	male corolla width (cm)	0.0020155	0.2969	0.58785	-0.002309	0.0474	0.82836
	female corolla width (cm)	0.0100642	6.4458	0.01373	0.0034398	0.0917	0.76313
	male nectar vol (ul)	0.779798	24.8714	1e-05	0.615976	1.889	0.17442
	female nectar vol (ul)	-0.008918	0.0039	0.9507	2.83627	47.4698	0
	male nectar conc (%)	-0.002242	0.1013	0.75133	0.0055819	0.0764	0.78312
	female nectar conc (%)	-0.025384	6.3599	0.01435	-0.021335	0.5469	0.46247
	male flower pollen #	0.014998	30.9165	0	-0.002423	0.0982	0.75509
	Table S5. Results of independent regressions of male and female flower visitation rate and their interaction on fruit traits response variables Regressions and factors in bold are significant at P<0.05 using a False Discovery Rate (FDR) for repeated testing.
	Response	Model Adj R2	Intercept	Male visit est.	Male visit F	Male visit FDR P	Female visit est.	Female visit F	Female visit FDR P	M*F visit est.	M*F visit F	M*F visit FDR P
	fruit #	0.105691	4.90969	11.47	11.0972	0.00412	-0.133249	0.0038	0.95112	-8.3204	0.2725	0.90489
	fruit set %	0.639133	57.7779	12.7313	3.9288	0.06*	45.1129	124.652	0	-57.8074	3.7803	0.06*
	fruit dry mass (g)	-0.00384	18.3748	12.7471	1.5938	0.56012	2.06927	0.1061	0.74555	-41.865	0.8024	0.56012

## Sheet: TS6 Male PSEM
Table S6. Results of piecewiseSEM analysis for male flowers. Table A describes results for the model that includes a nitrogen*phosphorus interaction term, while Table B does only includes nitrogen and phosphorus independent variables only. Each table provides: model fit output; coefficient output results of each regression including standardized estimate, R2, and significance; and "d separation" …
A) Cucumber Male PSEM (with N*P interaction)												B) Cucumber Male PSEM (without N*P interation)
Model fit												model fit
AIC	AICc	BIC	K	n								AIC	AICc	BIC	K	n
228.599	1071.56	363.013	58	75								215.219	672.559	331.093	50	75
Coefficients												Coefficients
Response	Predictor	Estimate	Std.Error	DF	Crit.Value	P.Value	Std.Estimate		R2			Response	Predictor	Estimate	Std.Error	DF	Crit.Value	P.Value	Std.Estimate		R2
height_m	nitrogen_ppm_cont	0.0034	0.0005	57	7.4945	0	1.0427	***	0.69			height_m	nitrogen_ppm_cont	0.0026	0.0004	58	7.1006	0	0.7899	***	0.66
height_m	phosphorus_ppm_cont	0.0051	0.0024	57	2.147	0.0361	0.3124	*				height_m	phosphorus_ppm_cont	0.0005	0.0018	58	0.2934	0.7703	0.0326
height_m	nitrogen_ppm_cont:phosphorus_ppm_cont	0	0	57	-2.8144	0.0067	-0.5362	**				plant_dry_mass_g	nitrogen_ppm_cont	-0.0106	0.0296	57	-0.3582	0.7215	-0.0418		0.78
plant_dry_mass_g	nitrogen_ppm_cont	0.122	0.0324	56	3.772	0.0004	0.4805	***	0.85			plant_dry_mass_g	phosphorus_ppm_cont	0.2659	0.1151	57	2.3094	0.0246	0.2069	*
plant_dry_mass_g	phosphorus_ppm_cont	0.838	0.132	56	6.3479	0	0.6522	***				plant_dry_mass_g	height_m	60.3212	7.3975	57	8.1542	0	0.7734	***
plant_dry_mass_g	height_m	48.006	6.3333	56	7.58	0	0.6155	***				days_seed_to_flower	nitrogen_ppm_cont	0.0037	0.0028	58	1.3317	0.1882	0.2132		0.3
plant_dry_mass_g	nitrogen_ppm_cont:phosphorus_ppm_cont	-0.0048	0.0008	56	-6.1379	0	-0.8435	***				days_seed_to_flower	phosphorus_ppm_cont	-0.056	0.0139	58	-4.0198	0.0002	-0.6437	***
days_seed_to_flower	nitrogen_ppm_cont	0.0025	0.0036	57	0.6825	0.4977	0.144		0.3			male_flower_number	nitrogen_ppm_cont	-0.4426	0.0849	57	-5.2127	0	-0.7041	***	0.61
days_seed_to_flower	phosphorus_ppm_cont	-0.0627	0.0192	57	-3.264	0.0019	-0.7203	**				male_flower_number	phosphorus_ppm_cont	3.2139	0.3868	57	8.3092	0	1.0105	***
days_seed_to_flower	nitrogen_ppm_cont:phosphorus_ppm_cont	0.0001	0.0001	57	0.5083	0.6132	0.1469					male_flower_number	plant_dry_mass_g	0.8631	0.28	57	3.0829	0.0032	0.3487	**
male_flower_number	nitrogen_ppm_cont	-0.2407	0.1391	56	-1.7308	0.089	-0.3829		0.63			m_corolla_size_cm	nitrogen_ppm_cont	0.0394	0.0051	58	7.7241	0	0.9423	***	0.59
male_flower_number	phosphorus_ppm_cont	4.1404	0.6366	56	6.5039	0	1.3018	***				m_corolla_size_cm	phosphorus_ppm_cont	-0.0571	0.0258	58	-2.2138	0.0308	-0.2701	*
male_flower_number	plant_dry_mass_g	0.4641	0.3524	56	1.3168	0.1933	0.1875					m_nectar_volume_ul	nitrogen_ppm_cont	-0.0006	0.0001	58	-3.9056	0.0002	-0.6308	***	0.29
male_flower_number	nitrogen_ppm_cont:phosphorus_ppm_cont	-0.0069	0.0038	56	-1.8159	0.0747	-0.4866					m_nectar_volume_ul	phosphorus_ppm_cont	0.0038	0.0007	58	5.3231	0	0.8598	***
m_corolla_size_cm	nitrogen_ppm_cont	0.0339	0.0066	57	5.1008	0	0.8101	***	0.6			m_nect_concentration_percentage	nitrogen_ppm_cont	0.0136	0.0028	58	4.9404	0	0.7572	***	0.36
m_corolla_size_cm	phosphorus_ppm_cont	-0.088	0.0351	57	-2.5066	0.0151	-0.4163	*				m_nect_concentration_percentage	phosphorus_ppm_cont	-0.0195	0.0139	58	-1.3987	0.1672	-0.2144
m_corolla_size_cm	nitrogen_ppm_cont:phosphorus_ppm_cont	0.0003	0.0002	57	1.2892	0.2025	0.2804					pollen_number_x103	nitrogen_ppm_cont	0.0218	0.0078	58	2.7812	0.0073	0.3017	**	0.68
m_nectar_volume_ul	nitrogen_ppm_cont	-0.0007	0.0002	57	-3.8169	0.0003	-0.803	***	0.3			pollen_number_x103	phosphorus_ppm_cont	0.2068	0.0396	58	5.2233	0	0.5666	***
m_nectar_volume_ul	phosphorus_ppm_cont	0.003	0.001	57	3.0417	0.0036	0.6693	**				m_visitation_rate	male_flower_number	0.0001	0.0003	55	0.4972	0.621	0.0403		0.75
m_nectar_volume_ul	nitrogen_ppm_cont:phosphorus_ppm_cont	0	0	57	1.2678	0.21	0.3652					m_visitation_rate	m_corolla_size_cm	0.0045	0.0038	55	1.1805	0.2429	0.0961
m_nect_concentration_percentage	nitrogen_ppm_cont	0.0133	0.0036	57	3.6572	0.0006	0.7402	***	0.35			m_visitation_rate	m_nectar_volume_ul	0.7048	0.1612	55	4.3725	0.0001	0.3187	***
m_nect_concentration_percentage	phosphorus_ppm_cont	-0.0212	0.0192	57	-1.1017	0.2752	-0.2332					m_visitation_rate	m_nect_concentration_percentage	0.0021	0.008	55	0.2691	0.7889	0.0198
m_nect_concentration_percentage	nitrogen_ppm_cont:phosphorus_ppm_cont	0	0.0001	57	0.1302	0.8969	0.0361					m_visitation_rate	pollen_number_x103	0.0164	0.0025	55	6.5525	0	0.6065	***
pollen_number_x103	nitrogen_ppm_cont	0.0166	0.0103	57	1.6152	0.1118	0.23		0.68
pollen_number_x103	phosphorus_ppm_cont	0.1778	0.0544	57	3.2716	0.0018	0.4873	**				d separation table
pollen_number_x103	nitrogen_ppm_cont:phosphorus_ppm_cont	0.0002	0.0003	57	0.7796	0.4388	0.152					Independ.Claim	Test.Type	DF	Crit.Value	P.Value
m_visitation_rate	male_flower_number	0.0001	0.0003	55	0.4972	0.621	0.0403		0.75			m_visitation_rate ~ nitrogen_ppm_cont + ...	coef	54	1.1543	0.2534
m_visitation_rate	m_corolla_size_cm	0.0045	0.0038	55	1.1805	0.2429	0.0961					m_visitation_rate ~ phosphorus_ppm_cont + ...	coef	54	-3.0896	0.0032	**
m_visitation_rate	m_nectar_volume_ul	0.7048	0.1612	55	4.3725	0.0001	0.3187	***				days_seed_to_flower ~ height_m + ...	coef	57	0.3148	0.7541
m_visitation_rate	m_nect_concentration_percentage	0.0021	0.008	55	0.2691	0.7889	0.0198					m_corolla_size_cm ~ height_m + ...	coef	57	-1.6958	0.0954
m_visitation_rate	pollen_number_x103	0.0164	0.0025	55	6.5525	0	0.6065	***				m_nectar_volume_ul ~ height_m + ...	coef	57	-1.1551	0.2529
												m_nect_concentration_percentage ~ height_m + ...	coef	57	-0.9556	0.3433
d separation table												pollen_number_x103 ~ height_m + ...	coef	57	-0.9666	0.3378
Independ.Claim	Test.Type	DF	Crit.Value	P.Value								male_flower_number ~ height_m + ...	coef	56	-2.4997	0.0154	*
m_visitation_rate ~ nitrogen_ppm_cont + ...	coef	54	1.1543	0.2534								m_visitation_rate ~ height_m + ...	coef	52	-0.7895	0.4334
m_visitation_rate ~ phosphorus_ppm_cont + ...	coef	54	-3.0896	0.0032	**							m_corolla_size_cm ~ days_seed_to_flower + ...	coef	57	1.62	0.1108
days_seed_to_flower ~ height_m + ...	coef	56	0.5047	0.6158								m_nectar_volume_ul ~ days_seed_to_flower + ...	coef	57	-0.1186	0.906
m_corolla_size_cm ~ height_m + ...	coef	56	-1.3437	0.1845								m_nect_concentration_percentage ~ days_seed_to_flower + ...	coef	57	-0.4845	0.6299
m_nectar_volume_ul ~ height_m + ...	coef	56	-0.7892	0.4333								pollen_number_x103 ~ days_seed_to_flower + ...	coef	57	-0.2126	0.8324
m_nect_concentration_percentage ~ height_m + ...	coef	56	-0.9572	0.3426								plant_dry_mass_g ~ days_seed_to_flower + ...	coef	56	-2.3348	0.0232	*
pollen_number_x103 ~ height_m + ...	coef	56	-0.754	0.454								male_flower_number ~ days_seed_to_flower + ...	coef	56	-1.1907	0.2388
male_flower_number ~ height_m + ...	coef	55	-2.1755	0.0339	*							m_visitation_rate ~ days_seed_to_flower + ...	coef	52	-0.6761	0.502
m_visitation_rate ~ height_m + ...	coef	51	-0.1365	0.892								m_nectar_volume_ul ~ m_corolla_size_cm + ...	coef	57	0.4943	0.623
m_corolla_size_cm ~ days_seed_to_flower + ...	coef	56	1.5433	0.1284								m_nect_concentration_percentage ~ m_corolla_size_cm + ...	coef	57	2.1931	0.0324	*
m_nectar_volume_ul ~ days_seed_to_flower + ...	coef	56	-0.2035	0.8395								pollen_number_x103 ~ m_corolla_size_cm + ...	coef	57	0.3327	0.7406
m_nect_concentration_percentage ~ days_seed_to_flower + ...	coef	56	-0.4909	0.6254								plant_dry_mass_g ~ m_corolla_size_cm + ...	coef	56	-0.514	0.6092
pollen_number_x103 ~ days_seed_to_flower + ...	coef	56	-0.2571	0.7981								male_flower_number ~ m_corolla_size_cm + ...	coef	56	-0.7015	0.4859
plant_dry_mass_g ~ days_seed_to_flower + ...	coef	55	-2.4219	0.0188	*							m_nect_concentration_percentage ~ m_nectar_volume_ul + ...	coef	57	0.0705	0.944
male_flower_number ~ days_seed_to_flower + ...	coef	55	-1.3233	0.1912								pollen_number_x103 ~ m_nectar_volume_ul + ...	coef	57	4.5761	0	***
m_visitation_rate ~ days_seed_to_flower + ...	coef	51	-0.6415	0.5241								plant_dry_mass_g ~ m_nectar_volume_ul + ...	coef	56	0.5149	0.6087
m_nectar_volume_ul ~ m_corolla_size_cm + ...	coef	56	0.3124	0.7559								male_flower_number ~ m_nectar_volume_ul + ...	coef	56	3.0495	0.0035	**
m_nect_concentration_percentage ~ m_corolla_size_cm + ...	coef	56	2.1817	0.0333	*							pollen_number_x103 ~ m_nect_concentration_percentage + ...	coef	57	0.0356	0.9718
pollen_number_x103 ~ m_corolla_size_cm + ...	coef	56	0.2224	0.8248								plant_dry_mass_g ~ m_nect_concentration_percentage + ...	coef	56	0.4528	0.6525
plant_dry_mass_g ~ m_corolla_size_cm + ...	coef	55	-0.1228	0.9027								male_flower_number ~ m_nect_concentration_percentage + ...	coef	56	0.8576	0.3948
male_flower_number ~ m_corolla_size_cm + ...	coef	55	-0.6513	0.5176								plant_dry_mass_g ~ pollen_number_x103 + ...	coef	56	-0.5517	0.5834
m_nect_concentration_percentage ~ m_nectar_volume_ul + ...	coef	56	0.0483	0.9617								male_flower_number ~ pollen_number_x103 + ...	coef	56	3.07	0.0033	**
pollen_number_x103 ~ m_nectar_volume_ul + ...	coef	56	4.4596	0	***							m_visitation_rate ~ plant_dry_mass_g + ...	coef	51	-0.6493	0.519
plant_dry_mass_g ~ m_nectar_volume_ul + ...	coef	55	1.3391	0.186
male_flower_number ~ m_nectar_volume_ul + ...	coef	55	3.4892	0.001	***
pollen_number_x103 ~ m_nect_concentration_percentage + ...	coef	56	0.0235	0.9813
plant_dry_mass_g ~ m_nect_concentration_percentage + ...	coef	55	0.4263	0.6715
male_flower_number ~ m_nect_concentration_percentage + ...	coef	55	0.8496	0.3992
plant_dry_mass_g ~ pollen_number_x103 + ...	coef	55	-0.3163	0.753
male_flower_number ~ pollen_number_x103 + ...	coef	55	3.1676	0.0025	**
m_visitation_rate ~ plant_dry_mass_g + ...	coef	50	0.5754	0.5676

## Sheet: TS7 Female PSEM
Table S7. Results of piecewiseSEM analysis for female flowers. Table A describes results for the model that includes a nitrogen*phosphorus interaction term, while Table B does only includes nitrogen and phosphorus independent variables only. Each table provides: model fit output; coefficient output results of each regression including standardized estimate, R2, and significance; and "d separation…
A) Cucumber Female PSEM (with N*P interation)													B) Cumber Female PSEM (without N*P interaction)
Model Fit													Model fit
AIC	AICc	BIC	K	n									AIC	AICc	BIC	K	n
298.272	4414.43	454.948	68	74									307.896	2071.3	450.748	62	74
Coefficients													Coefficients
Response	Predictor	Estimate	Std.Error	DF	Crit.Value	P.Value	Std.Estimate		R2				Response	Predictor	Estimate	Std.Error	DF	Crit.Value	P.Value	Std.Estimate		R2
height_m	nitrogen_ppm_cont	0.0034	0.0005	57	7.4945	0	1.0427	***	0.69				height_m	nitrogen_ppm_cont	0.0026	0.0004	58	7.1006	0	0.7899	***	0.66
height_m	phosphorus_ppm_cont	0.0051	0.0024	57	2.147	0.0361	0.3124	*					height_m	phosphorus_ppm_cont	0.0005	0.0018	58	0.2934	0.7703	0.0326
height_m	nitrogen_ppm_cont:phosphorus_ppm_cont	0	0	57	-2.8144	0.0067	-0.5362	**					plant_dry_mass_g	nitrogen_ppm_cont	-0.0106	0.0296	57	-0.3582	0.7215	-0.0418		0.78
plant_dry_mass_g	nitrogen_ppm_cont	0.122	0.0324	56	3.772	0.0004	0.4805	***	0.85				plant_dry_mass_g	phosphorus_ppm_cont	0.2659	0.1151	57	2.3094	0.0246	0.2069	*
plant_dry_mass_g	phosphorus_ppm_cont	0.838	0.132	56	6.3479	0	0.6522	***					plant_dry_mass_g	height_m	60.3212	7.3975	57	8.1542	0	0.7734	***
plant_dry_mass_g	height_m	48.006	6.3333	56	7.58	0	0.6155	***					days_seed_to_flower	nitrogen_ppm_cont	0.0037	0.0028	58	1.3317	0.1882	0.2132		0.3
plant_dry_mass_g	nitrogen_ppm_cont:phosphorus_ppm_cont	-0.0048	0.0008	56	-6.1379	0	-0.8435	***					days_seed_to_flower	phosphorus_ppm_cont	-0.056	0.0139	58	-4.0198	0.0002	-0.6437	***
days_seed_to_flower	nitrogen_ppm_cont	0.0025	0.0036	57	0.6825	0.4977	0.144		0.3				female_flower_number	nitrogen_ppm_cont	-0.0348	0.0198	58	-1.7587	0.0839	-0.1845		0.7
days_seed_to_flower	phosphorus_ppm_cont	-0.0627	0.0192	57	-3.264	0.0019	-0.7203	**					female_flower_number	phosphorus_ppm_cont	0.9311	0.1001	58	9.3064	0	0.9765	***
days_seed_to_flower	nitrogen_ppm_cont:phosphorus_ppm_cont	0.0001	0.0001	57	0.5083	0.6132	0.1469						f_corolla_size_cm	nitrogen_ppm_cont	0.0442	0.0041	58	10.7755	0	1.1043	***	0.71
female_flower_number	nitrogen_ppm_cont	0.0399	0.0222	57	1.8014	0.0769	0.2118		0.78				f_corolla_size_cm	phosphorus_ppm_cont	-0.0738	0.0208	58	-3.5524	0.0008	-0.3641	***
female_flower_number	phosphorus_ppm_cont	1.3493	0.1172	57	11.5117	0	1.4151	***					f_nectar_volume_ul	nitrogen_ppm_cont	0.0001	0.0001	55	0.4272	0.6709	0.0805		0.11
female_flower_number	nitrogen_ppm_cont:phosphorus_ppm_cont	-0.0036	0.0007	57	-5.223	0	-0.8407	***					f_nectar_volume_ul	phosphorus_ppm_cont	0.0015	0.001	55	1.4234	0.1603	0.3914
f_corolla_size_cm	nitrogen_ppm_cont	0.035	0.0051	57	6.8069	0	0.8731	***	0.74				f_nectar_volume_ul	f_nect_concentration_percentage	-0.0131	0.0079	55	-1.661	0.1024	-0.1916
f_corolla_size_cm	phosphorus_ppm_cont	-0.1256	0.0272	57	-4.6223	0	-0.62	***					f_nectar_volume_ul	female_flower_number	-0.0011	0.0008	55	-1.3757	0.1745	-0.2867
f_corolla_size_cm	nitrogen_ppm_cont:phosphorus_ppm_cont	0.0004	0.0002	57	2.7933	0.0071	0.4906	**					f_nect_concentration_percentage	nitrogen_ppm_cont	-0.0015	0.0021	57	-0.7164	0.4767	-0.1368		0.02
f_nectar_volume_ul	nitrogen_ppm_cont	0.0003	0.0002	54	1.7365	0.0882	0.4177		0.19				f_nect_concentration_percentage	phosphorus_ppm_cont	0.0112	0.0105	57	1.0703	0.289	0.2061
f_nectar_volume_ul	phosphorus_ppm_cont	0.0041	0.0016	54	2.61	0.0117	1.1042	*					f_visitation_rate	female_flower_number	-0.0024	0.0015	55	-1.5422	0.1288	-0.145		0.47
f_nectar_volume_ul	f_nect_concentration_percentage	-0.0171	0.0079	54	-2.1492	0.0361	-0.2491	*					f_visitation_rate	f_corolla_size_cm	0.0002	0.0072	55	0.0217	0.9828	0.002
f_nectar_volume_ul	female_flower_number	-0.0022	0.0009	54	-2.374	0.0212	-0.5658	*					f_visitation_rate	f_nectar_volume_ul	2.8127	0.3742	55	7.5165	0	0.6696	***
f_nectar_volume_ul	nitrogen_ppm_cont:phosphorus_ppm_cont	0	0	54	-2.14	0.0369	-0.8379	*					f_visitation_rate	f_nect_concentration_percentage	-0.0168	0.0259	55	-0.6483	0.5195	-0.0584
f_nect_concentration_percentage	nitrogen_ppm_cont	0.0025	0.0026	56	0.9328	0.3549	0.2279		0.08				fruit_number	f_visitation_rate	1.4222	1.9074	58	0.7456	0.4589	0.0725		0.32
f_nect_concentration_percentage	phosphorus_ppm_cont	0.0327	0.0138	56	2.3629	0.0216	0.5999	*					fruit_number	female_flower_number	0.1849	0.0314	58	5.8965	0	0.5737	***
f_nect_concentration_percentage	nitrogen_ppm_cont:phosphorus_ppm_cont	-0.0002	0.0001	56	-2.2939	0.0256	-0.7704	*					fruit_set	f_visitation_rate	44.8725	4.0834	57	10.9891	0	0.7794	***	0.63
f_visitation_rate	female_flower_number	-0.0024	0.0015	55	-1.5422	0.1288	-0.145		0.47				fruit_set	nitrogen_ppm_cont	0.0057	0.0207	57	0.2744	0.7847	0.0318
f_visitation_rate	f_corolla_size_cm	0.0002	0.0072	55	0.0217	0.9828	0.002						fruit_set	phosphorus_ppm_cont	0.1349	0.1044	57	1.2919	0.2016	0.1495
f_visitation_rate	f_nectar_volume_ul	2.8127	0.3742	55	7.5165	0	0.6696	***					fruit_dry_mass_g	nitrogen_ppm_cont	0.0015	0.0278	57	0.0539	0.9572	0.0089		0.27
f_visitation_rate	f_nect_concentration_percentage	-0.0168	0.0259	55	-0.6483	0.5195	-0.0584						fruit_dry_mass_g	phosphorus_ppm_cont	0.4383	0.1404	57	3.1209	0.0028	0.5154	**
fruit_number	f_visitation_rate	1.4222	1.9074	58	0.7456	0.4589	0.0725		0.32				fruit_dry_mass_g	f_visitation_rate	1.7642	5.4917	57	0.3213	0.7492	0.0325
fruit_number	female_flower_number	0.1849	0.0314	58	5.8965	0	0.5737	***
fruit_set	f_visitation_rate	45.0682	4.1927	59	10.7493	0	0.7828	***	0.61				d separation Table
fruit_dry_mass_g	nitrogen_ppm_cont	0.0566	0.0352	56	1.6095	0.1131	0.3369		0.32				Independ.Claim	Test.Type	DF	Crit.Value	P.Value
fruit_dry_mass_g	phosphorus_ppm_cont	0.7464	0.1859	56	4.0147	0.0002	0.8777	***					f_visitation_rate ~ nitrogen_ppm_cont + ...	coef	54	-0.778	0.44
fruit_dry_mass_g	f_visitation_rate	1.5189	5.3127	56	0.2859	0.776	0.028						fruit_number ~ nitrogen_ppm_cont + ...	coef	57	2.8318	0.0064	**
fruit_dry_mass_g	nitrogen_ppm_cont:phosphorus_ppm_cont	-0.0026	0.0011	56	-2.4272	0.0185	-0.6949	*					f_visitation_rate ~ phosphorus_ppm_cont + ...	coef	54	-0.157	0.8758
													fruit_number ~ phosphorus_ppm_cont + ...	coef	57	3.4187	0.0012	**
													days_seed_to_flower ~ height_m + ...	coef	57	0.3148	0.7541
d separation Table													female_flower_number ~ height_m + ...	coef	57	1.4455	0.1538
Independ.Claim	Test.Type	DF	Crit.Value	P.Value									f_corolla_size_cm ~ height_m + ...	coef	57	-2.5503	0.0135	*
f_visitation_rate ~ nitrogen_ppm_cont + ...	coef	54	-0.778	0.44									f_nect_concentration_percentage ~ height_m + ...	coef	56	0.4988	0.6199
fruit_number ~ nitrogen_ppm_cont + ...	coef	57	2.8318	0.0064	**								f_nectar_volume_ul ~ height_m + ...	coef	54	0.3795	0.7058
fruit_set ~ nitrogen_ppm_cont + ...	coef	58	2.1072	0.0394	*								f_visitation_rate ~ height_m + ...	coef	52	0.0552	0.9562
f_visitation_rate ~ phosphorus_ppm_cont + ...	coef	54	-0.157	0.8758									fruit_number ~ height_m + ...	coef	55	0.9233	0.3599
fruit_number ~ phosphorus_ppm_cont + ...	coef	57	3.4187	0.0012	**								fruit_set ~ height_m + ...	coef	56	-3.3898	0.0013	**
fruit_set ~ phosphorus_ppm_cont + ...	coef	58	2.4808	0.016	*								fruit_dry_mass_g ~ height_m + ...	coef	56	3.2166	0.0022	**
days_seed_to_flower ~ height_m + ...	coef	56	0.5047	0.6158									female_flower_number ~ days_seed_to_flower + ...	coef	57	1.6986	0.0948
female_flower_number ~ height_m + ...	coef	56	0.0246	0.9805									f_corolla_size_cm ~ days_seed_to_flower + ...	coef	57	1.4599	0.1498
f_corolla_size_cm ~ height_m + ...	coef	56	-1.8064	0.0762									f_nect_concentration_percentage ~ days_seed_to_flower + ...	coef	56	-0.2516	0.8022
f_nect_concentration_percentage ~ height_m + ...	coef	55	-0.2546	0.7999									plant_dry_mass_g ~ days_seed_to_flower + ...	coef	56	-2.3348	0.0232	*
f_nectar_volume_ul ~ height_m + ...	coef	53	-0.1778	0.8596									f_nectar_volume_ul ~ days_seed_to_flower + ...	coef	54	-0.8394	0.4049
f_visitation_rate ~ height_m + ...	coef	51	-0.1557	0.8769									f_visitation_rate ~ days_seed_to_flower + ...	coef	52	1.6202	0.1112
fruit_number ~ height_m + ...	coef	54	0.3856	0.7013									fruit_number ~ days_seed_to_flower + ...	coef	55	-2.0626	0.0439	*
fruit_set ~ height_m + ...	coef	55	-2.9977	0.0041	**								fruit_set ~ days_seed_to_flower + ...	coef	56	-1.896	0.0631
fruit_dry_mass_g ~ height_m + ...	coef	55	2.5829	0.0125	*								fruit_dry_mass_g ~ days_seed_to_flower + ...	coef	56	-1.2804	0.2057
female_flower_number ~ days_seed_to_flower + ...	coef	56	2.3979	0.0198	*								f_corolla_size_cm ~ female_flower_number + ...	coef	57	-0.568	0.5723
f_corolla_size_cm ~ days_seed_to_flower + ...	coef	56	1.3649	0.1777									f_nect_concentration_percentage ~ female_flower_number + ...	coef	56	0.9052	0.3692
f_nect_concentration_percentage ~ days_seed_to_flower + ...	coef	55	-0.0915	0.9274									plant_dry_mass_g ~ female_flower_number + ...	coef	56	2.3572	0.0219	*
plant_dry_mass_g ~ days_seed_to_flower + ...	coef	55	-2.4219	0.0188	*								fruit_set ~ female_flower_number + ...	coef	56	-1.4038	0.1659
f_nectar_volume_ul ~ days_seed_to_flower + ...	coef	53	-0.4503	0.6543									fruit_dry_mass_g ~ female_flower_number + ...	coef	56	2.2213	0.0304	*
f_visitation_rate ~ days_seed_to_flower + ...	coef	51	1.7978	0.0781									f_nect_concentration_percentage ~ f_corolla_size_cm + ...	coef	56	1.2081	0.2321
fruit_number ~ days_seed_to_flower + ...	coef	54	-1.6813	0.0985									plant_dry_mass_g ~ f_corolla_size_cm + ...	coef	56	-0.9571	0.3427
fruit_set ~ days_seed_to_flower + ...	coef	55	-2.0221	0.048	*								f_nectar_volume_ul ~ f_corolla_size_cm + ...	coef	54	-1.4301	0.1585
fruit_dry_mass_g ~ days_seed_to_flower + ...	coef	55	-1.181	0.2427									fruit_number ~ f_corolla_size_cm + ...	coef	55	0.0525	0.9583
f_corolla_size_cm ~ female_flower_number + ...	coef	56	1.0287	0.3081									fruit_set ~ f_corolla_size_cm + ...	coef	56	0.9467	0.3479
f_nect_concentration_percentage ~ female_flower_number + ...	coef	55	-0.3293	0.7432									fruit_dry_mass_g ~ f_corolla_size_cm + ...	coef	56	-1.3256	0.1903
plant_dry_mass_g ~ female_flower_number + ...	coef	55	-0.3366	0.7377									plant_dry_mass_g ~ f_nect_concentration_percentage + ...	coef	55	1.2793	0.2062
fruit_set ~ female_flower_number + ...	coef	55	-0.6484	0.5194									fruit_number ~ f_nect_concentration_percentage + ...	coef	54	0.7003	0.4867
fruit_dry_mass_g ~ female_flower_number + ...	coef	55	1.0965	0.2777									fruit_set ~ f_nect_concentration_percentage + ...	coef	55	1.7231	0.0905
f_nect_concentration_percentage ~ f_corolla_size_cm + ...	coef	55	2.312	0.0245	*								fruit_dry_mass_g ~ f_nect_concentration_percentage + ...	coef	55	1.3996	0.1673
plant_dry_mass_g ~ f_corolla_size_cm + ...	coef	55	0.3359	0.7382									f_nectar_volume_ul ~ plant_dry_mass_g + ...	coef	53	1.5036	0.1386
f_nectar_volume_ul ~ f_corolla_size_cm + ...	coef	53	-0.5712	0.5703									f_visitation_rate ~ plant_dry_mass_g + ...	coef	51	0.2756	0.7839
fruit_number ~ f_corolla_size_cm + ...	coef	54	0.767	0.4464									fruit_number ~ plant_dry_mass_g + ...	coef	54	2.2863	0.0262	*
fruit_set ~ f_corolla_size_cm + ...	coef	55	0.4795	0.6335									fruit_set ~ plant_dry_mass_g + ...	coef	55	0.6248	0.5347
fruit_dry_mass_g ~ f_corolla_size_cm + ...	coef	55	-0.63	0.5313									fruit_dry_mass_g ~ plant_dry_mass_g + ...	coef	55	2.6057	0.0118	*
plant_dry_mass_g ~ f_nect_concentration_percentage + ...	coef	54	-0.0202	0.9839									fruit_number ~ f_nectar_volume_ul + ...	coef	53	-0.037	0.9706
fruit_number ~ f_nect_concentration_percentage + ...	coef	53	0.1861	0.8531									fruit_set ~ f_nectar_volume_ul + ...	coef	53	-0.8435	0.4027
fruit_set ~ f_nect_concentration_percentage + ...	coef	54	2.3031	0.0252	*								fruit_dry_mass_g ~ f_nectar_volume_ul + ...	coef	53	1.7737	0.0819
fruit_dry_mass_g ~ f_nect_concentration_percentage + ...	coef	54	0.7583	0.4516									fruit_set ~ fruit_number + ...	coef	55	0.0641	0.9491
f_nectar_volume_ul ~ plant_dry_mass_g + ...	coef	52	0.4877	0.6278									fruit_dry_mass_g ~ fruit_number + ...	coef	55	-0.234	0.8158
f_visitation_rate ~ plant_dry_mass_g + ...	coef	50	-0.3346	0.7393									fruit_dry_mass_g ~ fruit_set + ...	coef	56	0.3489	0.7284
fruit_number ~ plant_dry_mass_g + ...	coef	53	1.4786	0.1452
fruit_set ~ plant_dry_mass_g + ...	coef	54	1.2494	0.2169
fruit_dry_mass_g ~ plant_dry_mass_g + ...	coef	54	2.0284	0.0475	*
fruit_number ~ f_nectar_volume_ul + ...	coef	52	-0.2629	0.7937
fruit_set ~ f_nectar_volume_ul + ...	coef	52	-0.6531	0.5166
fruit_dry_mass_g ~ f_nectar_volume_ul + ...	coef	52	1.5853	0.119
fruit_set ~ fruit_number + ...	coef	57	0.9891	0.3268
fruit_dry_mass_g ~ fruit_number + ...	coef	54	-0.6082	0.5456
fruit_dry_mass_g ~ fruit_set + ...	coef	55	0.8291	0.4106
