# Supplementary material for: Impacts of soil nutrition on floral traits, pollinator attraction, and fitness in cucumbers (Cucumis sativus L.)
Source: Sci Rep. 2022 Dec 16;12:21802. doi: 10.1038/s41598-022-26164-4 (PMC9758155; doi:10.1038/s41598-022-26164-4)
Supplement: Supplementary file 4 — Supplementary Information. [file 41598_2022_26164_MOESM4_ESM.xlsx]

## Sheet: Cucumber data full
treatment_cat	nitrogen_ppm_cont	phosphorous_ppm_cont	np_cont	n_over_p_cat	plant_num	days_seed_to_flower	height_m	plant_dry_mass_g	male_flower_number	female_flower_number	mf_flower_ratio	fm_flower_ratio	m_corolla_size_cm	f_corolla_size_cm	m_nectar_volume_ul	f_nectar_volume_ul	m_nect_concentration_percentage	f_nect_concentration_percentage	pollen_number_x103	m_visitation_rate	f_visitation_rate	fruit_number	fruit_set	fruit_dry_mass_g	f_sucrose_ww_percent	f_sucrose_total_percent	m_sucrose_ww_percent	m_suc_total_percent	f_fructose_ww_percent	f_fructose_total_percent	m_fructose_ww_percent	m_fructose_total_percent	f_glucose_ww_percent	f_glucose_total_percent	m_glucose_ww_percent	m_glucose_total_percent
1	100	25	4	100/25	1	62	1.96	76.7	465	45	10.3333	0.0967742	35.22	35.368	0.556	1.019	45	36.8	16.2	0.473485	0.3	11	78.57	0.6	35.4748	0.774738	38.7996	0.735964	5.55486	0.121313	6.66364	0.126398	4.75976	0.103949	7.25622	0.137638
1	100	25	4	100/25	2	65	1.84	54.1	331	37	8.94595	0.111782	34.308	34.694	0.377	1.047	44.9	35.3	10.6	0.140873	0.166667	10	56.92	4.2	37.5938	0.742514	38.0738	0.76218	6.81966	0.134695	6.10296	0.122172	6.21698	0.122791	5.77708	0.115648
1	100	25	4	100/25	3	64	2.03	72.3	438	37	11.8378	0.0844749	34.572	34.04	0.566	1.076	46.4	35.6	17.8	0.433983	0.291667	8	80	0.2	22.9711	0.764274	27.8686	0.769404	3.56857	0.11873	3.58032	0.0988463	3.51644	0.116996	4.7721	0.131749
1	100	25	4	100/25	4	64	2.13	77.1	409	43	9.51163	0.105134	36.09	36.328	0.527	1.055	45.7	35.2	14.3	0.431319	0.833333	12	95.71	18.2	38.8845	0.788869	39.118	0.764943	4.63144	0.0939602	5.36468	0.104905	5.77553	0.117171	6.65575	0.130152
1	100	25	4	100/25	5	64	1.81	62.2	361	59	6.11864	0.163435	37.834	38.574	0.423	1.012	46	35.6	12.5	0.333333	0.111111	13	66.67	31.7	39.2372	0.69604	45.2988	0.819161	7.72634	0.13706	4.38774	0.0793457	9.40851	0.1669	5.61251	0.101494
1	100	25	4	100/25	6	65	2.54	98.17	372	74	5.02703	0.198925	33.986	34.07	0.447	0.982	44.7	35.5	13.2	0.236111	0.0833333	9	51.82	40.6	33.8453	0.797284	43.1246	0.754655	3.64926	0.0859644	6.1433	0.107504	4.95617	0.116751	7.87688	0.137841
1	100	25	4	100/25	7	65	2.12	84.5	373	45	8.28889	0.120643	37.14	37.554	0.49	1.162	44.1	35.6	10.5	0.236695	1	9	98	28	30.9845	0.895674	24.2707	0.768159	1.90444	0.055052	3.784	0.119762	1.70454	0.0492735	3.54124	0.112079
1	100	25	4	100/25	8	64	2.32	86.35	334	43	7.76744	0.128743	35.078	35.364	0.368	0.911	44.7	36.6	13.5	0.166667	0.0416667	14	52.35	31	30.1675	0.729309	41.0244	0.858422	5.55788	0.134363	3.50662	0.0733748	5.63914	0.136328	3.25947	0.0682033
1	100	25	4	100/25	9	62	1.79	61.96	380	46	8.26087	0.121053	31.854	32.468	0.528	1.008	44.3	36	15.2	0.318056	0.2	8	86.67	30.2	25.5855	0.778779	36.5329	0.821188	3.83057	0.116596	4.07092	0.0915063	3.4373	0.104625	3.88403	0.0873053
1	100	25	4	100/25	10	62	1.94	72.73	447	47	9.51064	0.105145	33.842	33.934	0.546	1.05	44.7	35.1	18.1	0.47264	0.166667	9	77	32.8	34.0494	0.810521	40.3	0.874541	4.17828	0.0994609	3.0108	0.0653368	3.78158	0.0900179	2.7705	0.0601221
1	100	25	4	100/25	11	64	2.11	62.26	307	48	6.39583	0.156352	33.508	34.09	0.385	0.999	43.3	36	12.9	0.112782	0.583333	4	85.67	42.6	42.7211	0.874486	45.4971	0.882084	3.23632	0.0662462	3.17893	0.0616321	2.89541	0.0592679	2.9031	0.0562843
1	100	25	4	100/25	12	66	2.32	91.03	375	59	6.35593	0.157333	34.412	33.758	0.38	1.013	43.1	35.6	13.3	0.120085	0.0666667	6	55	25.7	52.8423	0.861247	41.9915	0.864399	4.50716	0.0734598	3.36348	0.0692377	4.00608	0.0652929	3.22385	0.0663634
1	100	25	4	100/25	13	65	2.14	70.41	361	52	6.94231	0.144044	33.734	33.936	0.498	1.034	43.2	35.6	14.5	0.342402	0.333333	7	87.78	27.4	28.0155	0.833241	38.5024	0.822152	2.8775	0.0855829	4.32625	0.0923796	2.72933	0.0811763	4.00258	0.0854682
1	100	25	4	100/25	14	64	1.93	65.77	407	49	8.30612	0.120393	35.57	35.394	0.434	0.983	41.2	36.3	18.2	0.325577	0.166667	4	79.14	32.7	40.6233	0.80935	37.2309	0.825632	4.92398	0.0981021	3.96931	0.0880235	4.6452	0.0925477	3.89358	0.0863441
1	100	25	4	100/25	15	62	1.97	62.22	395	43	9.18605	0.108861	32.87	33.588	0.458	1.08	41.8	36.6	17.6	0.387427	0.333333	3	70	34.9	39.7029	0.806123	39.1847	0.759291	4.89843	0.0994572	6.31193	0.122308	4.65033	0.0944198	6.11033	0.118401
2	50	25	2	50/25	1	64	1.75	46.9	398	53	7.50943	0.133166	34.612	34.122	0.463	1.025	45.7	35.9	18.4	0.111111	0.375	13	81.25	25.8	20.1213	0.774619	36.7757	0.757161	2.91245	0.112122	5.60322	0.115363	2.94199	0.113259	6.19159	0.127476
2	50	25	2	50/25	2	65	1.84	46.6	443	55	8.05455	0.124153	34.988	32.62	0.495	1.012	44.6	36.2	17.1	0.208333	0.416667	3	89	23.6	30.9198	0.779758	25.406	0.811905	4.29652	0.108353	3.0515	0.0975178	4.43674	0.111889	2.83431	0.0905768
2	50	25	2	50/25	3	65	1.97	75.66	430	51	8.43137	0.118605	36.506	33.918	0.478	0.925	40.6	37.4	16.5	0.333333	0.0416667	10	68	28	35.8471	0.796511	36.9743	0.79143	4.70994	0.104653	5.09353	0.109026	4.44813	0.0988359	4.65053	0.0995439
2	50	25	2	50/25	4	62	1.85	62.25	422	43	9.81395	0.101896	32.116	33.224	0.349	1.026	44.3	37.4	10.3	0.166667	0.105263	5	61.43	31.5	37.2689	0.80417	49.1953	0.789401	3.94572	0.0851387	5.58887	0.0896805	5.12996	0.110692	7.53559	0.120918
2	50	25	2	50/25	5	66	2.03	66.32	387	57	6.78947	0.147287	30.128	32.728	0.435	1.033	43.4	36.5	9.81	0.0238095	0.383333	6	75	27.6	34.4325	0.754486	34.6069	0.859342	4.90167	0.107406	2.05145	0.0509407	6.30287	0.138109	3.61305	0.0897175
2	50	25	2	50/25	6	64	1.89	45.2	412	63	6.53968	0.152913	31.944	32.218	0.344	1.069	43.1	34.9	13.9	0.121296	0.0625	10	57.14	39	39.3589	0.727062	43.4236	0.747908	6.93744	0.128153	6.49408	0.111851	7.8378	0.144785	8.14243	0.140241
2	50	25	2	50/25	7	62	2.12	73.06	391	52	7.51923	0.132992	31.636	30.104	0.419	1.014	43	34.9	12.4	0.0917468	0.0666667	3	42.86	31	27.5208	0.714155	25.5965	0.83798	5.73233	0.148752	2.62166	0.0858281	5.28302	0.137093	2.32732	0.0761922
2	50	25	2	50/25	8	64	1.74	50.15	362	43	8.4186	0.118785	32.072	32.164	0.339	1.004	45.1	35.3	10.2	0.126603	0.4375	8	93.8	18	45.1971	0.831708	40.4851	0.869338	4.64046	0.0853928	3.17216	0.0681158	4.50493	0.0828989	2.91277	0.0625459
2	50	25	2	50/25	9	64	1.93	54.5	354	46	7.69565	0.129944	32.084	33.454	0.456	0.9	44.1	36.4	11.4	0.115079	0.0833333	9	71.82	0.4	36.2681	0.785889	38.5949	0.804599	5.00628	0.10848	4.88216	0.10178	4.87477	0.105631	4.49078	0.0936206
2	50	25	2	50/25	10	64	2.15	72.21	344	47	7.31915	0.136628	32.102	32.678	0.336	0.961	43.4	37.3	10.6	0.0752315	0.0833333	13	75	39.8	54.9417	0.861909	47.8774	0.851517	4.64452	0.0728618	4.47044	0.0795084	4.158	0.0652294	3.87816	0.0689746
2	50	25	2	50/25	11	62	1.98	75.1	376	52	7.23077	0.138298	36.126	33.018	0.505	0.98	44.9	36	13.1	0.188194	0.0166667	16	42.11	5.9	51.9564	0.833392	36.9444	0.853817	5.55181	0.0890523	3.35852	0.0776183	4.83506	0.0775555	2.96676	0.0685643
2	50	25	2	50/25	12	66	1.79	48	301	51	5.90196	0.169435	34.934	31.688	0.439	0.893	43.2	36	11.9	0.0423351	0.111111	4	54	1.5	44.7288	0.816389	47.5583	0.874005	5.22935	0.095446	3.56868	0.0655835	4.83041	0.0881646	3.28727	0.0604119
2	50	25	2	50/25	13	65	2.02	64.7	346	42	8.2381	0.121387	31.186	35.236	0.504	1.132	42.5	37.1	17.2	0.185855	0.944444	9	99.3	29.4			31.4961	0.772695	4.44362		4.60599	0.112999	4.59909		4.65928	0.114306
2	50	25	2	50/25	14	64	2.14	84.34	402	37	10.8649	0.0920398	35.204	34.746	0.358	0.985	43.2	35.8	10.8	0.130787	0.0611111	9	41.43	37.2	22.2238	0.713337	19.7461	0.608464	4.50974	0.144753	5.90061	0.181823	4.42116	0.14191	6.8057	0.209713
2	50	25	2	50/25	15	62	1.98	78.02	370	43	8.60465	0.116216	29.76	33.656	0.382	1.083	44	35.3	14.7	0.149074	0.763889	6	95	33.4	11.6616	0.622898	11.951	0.649545	3.64728	0.194817	3.3723	0.183287	3.41267	0.182285	3.07572	0.167168
3	200	25	8	200/25	1	64	2.15	95.53	331	45	7.35556	0.135952	39.274	38.95	0.356	0.985	47.5	36.4	17.6	0.198148	0.104167	13	76.67	33	37.0771	0.746833	31.5256	0.752068	6.0059	0.120975	5.34559	0.127523	6.56277	0.132192	5.04735	0.120408
3	200	25	8	200/25	2	65	2.24	79.26	326	48	6.79167	0.147239	42.46	42.33	0.373	0.969	46	37.1	18.6	0.206689	0.0833333	4	57.14	39.8	22.9683	0.718965	25.4594	0.679854	4.26848	0.133614	5.83967	0.15594	4.70956	0.147421	6.14922	0.164206
3	200	25	8	200/25	3	66	2.37	73.9	342	37	9.24324	0.108187	40.842	38.636	0.438	1.028	44	35.6	23.3	0.484069	0.0416667	9	51.82	8.9	34.558	0.801018	41.1261	0.819887	4.3737	0.101378	4.61587	0.0920217	4.2109	0.0976042	4.41871	0.0880912
3	200	25	8	200/25	4	65	2.35	72.77	318	51	6.23529	0.160377	39.328	37.904	0.345	1.017	46.3	34.8	12.8	0.183014	0.0555556	5	52.5	9	20.0856	0.678389	15.5776	0.660272	4.84047	0.163487	4.33031	0.183545	4.68171	0.158124	3.6848	0.156184
3	200	25	8	200/25	5	64	2.42	75.6	335	32	10.4688	0.0955224	42.162	38.034	0.402	1.108	45.7	34.2	20.9	0.466776	0.966667	8	96.67	12.5	47.2038	0.739425	29.9403	0.765905	7.52842	0.117929	4.08478	0.104493	9.10632	0.142646	5.06634	0.129602
3	200	25	8	200/25	6	64	2.17	79.1	317	37	8.56757	0.116719	39.268	42.428	0.377	0.978	45.1	36.9	18.1	0.274854	0.166667	8	72.73	6.5	31.1374	0.766735	42.115	0.753679	4.20699	0.103594	6.45288	0.115479	5.26599	0.129671	7.31134	0.130842
3	200	25	8	200/25	7	64	2.51	95.88	331	34	9.73529	0.102719	35.922	39.072	0.359	1.105	45.5	35.8	12.9	0.25	0.333333	8	81.54	35.1	35.6546	0.800657	24.695	0.822234	4.60472	0.103403	2.83747	0.0944751	4.27233	0.0959392	2.50157	0.0832911
3	200	25	8	200/25	8	65	2.43	94.83	331	37	8.94595	0.111782	37.836	39.066	0.315	0.921	45.8	35.9	17.3	0.158991	0.0277778	5	62.5	47.3	25.5953	0.850045	29.2966	0.840105	2.34579	0.0779062	2.84656	0.0816276	2.16943	0.0720488	2.72937	0.078267
3	200	25	8	200/25	9	62	2.32	82.3	316	42	7.52381	0.132911	36.48	39.93	0.333	1.085	45.2	37	13.2	0.204793	0.258333	6	85	20.8	46.1063	0.816798	31.1422	0.742979	5.21677	0.092418	5.27735	0.125905	5.12452	0.0907837	5.49578	0.131116
3	200	25	8	200/25	10	64	2.47	81.53	334	46	7.26087	0.137725	40.606	38.238	0.309	0.9	45.4	36.1	14.3	0.202941	0.0333333	13	66.67	31.3	33.3388	0.776596	32.9783	0.77577	4.58814	0.106876	4.89784	0.115215	5.00248	0.116528	4.63426	0.109015
3	200	25	8	200/25	11	64	2.31	74.5	333	44	7.56818	0.132132	36.844	42.608	0.314	0.937	45.3	35.7	11.3	0.169913	0.333333	7	77.78	7.7	25.6991	0.745377	20.2376	0.809056	4.56461	0.132392	2.47217	0.098832	4.21427	0.122231	2.30408	0.0921121
3	200	25	8	200/25	12	64	2.14	84.03	347	49	7.08163	0.14121	41.394	42.132	0.319	1.094	45.5	34.4	11.5	0.233032	0.5	10	86.92	39	25.5841	0.736924	43.7236	0.847259	4.69393	0.135204	4.18088	0.0810154	4.43936	0.127871	3.70145	0.0717253
3	200	25	8	200/25	13	68	2.28	72.2	356	52	6.84615	0.146067	38.33	41.348	0.413	0.995	46.9	35.1	22.2	0.514194	0.3125	3	60	8.3	17.2667	0.701157	19.0847	0.646367	3.81024	0.154724	5.31163	0.179895	3.54907	0.144119	5.12981	0.173738
3	200	25	8	200/25	14	64	2.26	83.13	332	38	8.73684	0.114458	38.176	36.656	0.365	1.136	46.6	35.9	20.6	0.31271	0.8125	11	94.57	35.3	14.6626	0.704711	14.9875	0.674061	3.20349	0.153966	3.80003	0.170906	2.94044	0.141323	3.44709	0.155033
3	200	25	8	200/25	15	64	2.17	73.93	337	37	9.10811	0.109792	36.426	40.524	0.316	1.086	44.6	35.8	15.6	0.183862	0.538889	21	84	20.2	14.3597	0.665884	17.2025	0.66508	3.65764	0.169611	4.57035	0.176698	3.54752	0.164505	4.09246	0.158222
4	200	50	4	200/50	1	65	2.11	64.17	385	76	5.06579	0.197403	40.878	40.088	0.398	1.016	45.9	35.4	15.5	0.1	0.6	14	89.35	31.2	30.2225	0.679412	35.8009	0.804447	7.08723	0.159323	4.48379	0.100751	7.17361	0.161265	4.21902	0.0948016
4	200	50	4	200/50	2	62	2.35	70.24	394	54	7.2963	0.137056	38.248	40.82	0.552	1.016	45.8	36.4	27.8	0.486928	0.0416667	10	56.92	32.3	26.4472	0.784336	42.7627	0.776547	3.82656	0.113483	6.35053	0.115322	3.44549	0.102182	5.95454	0.108131
4	200	50	4	200/50	3	64	2.14	60.56	358	57	6.2807	0.159218	43.052	38.688	0.504	1.075	46	37	23.5	0.469444	0.222222	7	70	26.6	33.9729	0.673159	34.8583	0.773951	9.54904	0.18921	5.26766	0.116957	6.9459	0.13763	4.91346	0.109092
4	200	50	4	200/50	4	62	2.26	77.75	393	59	6.66102	0.150127	38.758	38.478	0.525	0.953	45.2	36.6	23.2	0.369608	0.111111	21	77.5	26.6	35.9221	0.783527	41.256	0.747065	4.69478	0.102402	6.06917	0.109901	5.22977	0.114071	7.89896	0.143035
4	200	50	4	200/50	5	65	2.15	69.74	368	63	5.84127	0.171196	38.758	38.746	0.378	1.051	45.7	35.2	16.7	0.195261	0.166667	8	72.73	20.2	41.6103	0.816799	36.6802	0.76673	4.04467	0.0793959	5.06681	0.105912	5.28816	0.103805	6.09276	0.127358
4	200	50	4	200/50	6	62	2.09	74.68	417	64	6.51562	0.153477	39.11	40.156	0.442	1.026	45.5	35.4	28.2	0.512821	0.111111	10	83.33	30.1	37.8175	0.819465	44.8165	0.838046	4.27473	0.0926289	4.53983	0.0848926	4.0568	0.0879064	4.12102	0.077061
4	200	50	4	200/50	7	62	2.34	78.32	385	55	7	0.142857	40.584	37.554	0.447	1.085	45.7	34.3	21.1	0.394345	0.722222	14	90.35	15.5	54.2269	0.794393	46.3425	0.837894	7.14544	0.104677	4.6631	0.0843109	6.88971	0.10093	4.30269	0.0777946
4	200	50	4	200/50	8	62	2.47	90.85	402	58	6.93103	0.144279	36.318	37.512	0.479	1.026	45.7	35	25.4	0.544444	0.166667	21	67.5	27.3	42.5152	0.818944	48.3537	0.824342	4.85212	0.0934633	5.46373	0.0931466	4.54736	0.087593	4.83988	0.0825111
4	200	50	4	200/50	9	62	2.38	86.96	396	62	6.3871	0.156566	35.006	34.418	0.489	1.052	44.7		14.8	0.21381	0.444444	7	87	42.5	39.3596	0.836417	44.8585	0.806584	4.00844	0.0851819	5.63219	0.10127	3.68937	0.0784016	5.12469	0.0921453
4	200	50	4	200/50	10	64	2.31	70.89	384	49	7.83673	0.127604	32.94	37.798	0.502	1.08	40.8	35.1	19.6	0.411605	0.5	7	82.78	42.5	30.3108	0.814778	30.16	0.76571	3.52181	0.0946689	4.50411	0.114351	3.36868	0.0905529	4.72419	0.119939
4	200	50	4	200/50	11	64	2.39	94.48	467	51	9.15686	0.109208	34.68	39.602	0.502	1.03	45.3	34.6	26.6	0.618803	0.416667	8	85.73	36.5	39.8157	0.823383	35.5669	0.829738	4.34936	0.0899441	3.72916	0.0869973	4.19115	0.0866724	3.56915	0.0832644
4	200	50	4	200/50	12	64	2.16	70.84	429	47	9.12766	0.109557	37.97	37.604	0.48	1	45.5	35.6	27.9	0.583333	0.166667	12	73.14	23.6	29.2257	0.804593	31.8563	0.832138	3.57209	0.0983409	3.04506	0.0795419	3.52579	0.0970661	3.38111	0.0883201
4	200	50	4	200/50	13	63	2.33	87.65	403	53	7.60377	0.131514	41.524	40.16	0.478	1.105	45.6	35.9	17.4	0.282242	0.222222	12	89	36.1	15.2291	0.699601	22.5093	0.694647	3.44169	0.158106	4.89435	0.151042	3.09748	0.142293	5.0003	0.154311
4	200	50	4	200/50	14	62	2.14	68.37	408	55	7.41818	0.134804	34.89	39.562	0.474	1.006	44.6	36.1	24.7	0.405159	0.222222	13	86.67	34.2	17.2879	0.621231	18.0277	0.705541	5.07562	0.182389	3.73193	0.146055	5.46495	0.19638	3.79197	0.148405
4	200	50	4	200/50	15	64	1.93	67.6	442	69	6.4058	0.156109	38.352	41.504	0.565	0.922	46.1	36	23.7	0.60303	0.166667	8	80	13.7	18.5043	0.523277	17.3002	0.694524	8.18214	0.23138	3.66381	0.147085	8.6759	0.245343	3.94542	0.158391
5	0	0	1	0/0	1	65	1.67	31.5	276	23	12	0.0833333	34.638	33.724	0.306	1.047	44.2	36.1	7.61	0.0104167	0.5	2	76	7	39.8282	0.823893	35.6426	0.704688	3.30608	0.0683901	7.19877	0.142327	5.20719	0.107717	7.73787	0.152985
5	0	0	1	0/0	2	64	1.75	43.1	297	14	21.2143	0.047138	34.96	30.828	0.444	1.02	44.2	34.6	8.43	0.219444	0.444444	1	79	7.4	36.2432	0.827972	35.8797	0.730342	3.52175	0.080454	5.70328	0.116092	4.00852	0.0915742	7.54424	0.153565
5	0	0	1	0/0	3	67	1.63	25.2	303	15	20.2	0.049505	33.996	32.19	0.436	1.034	42.8	34.9	5.62	0.200758	0.375	4	67	0.9	37.959	0.842565	37.5729	0.758088	3.15934	0.070127	5.17987	0.104511	3.9334	0.0873084	6.80993	0.1374
5	0	0	1	0/0	4	65	1.71	34.7	283	13	21.7692	0.0459364	34.886	32.814	0.367	0.983	43.5	33.5	4.45	0.0416667	0.333333	1	75	8.5	41.785	0.830958	40.3013	0.836812	4.19743	0.0834722	3.82175	0.0793545	4.30288	0.0855694	4.03746	0.0838334
5	0	0	1	0/0	5	65	1.68	36	275	21	13.0952	0.0763636	33.438	31.648	0.404	0.995	41.3	33.8	8.37	0.104167	0.25	1	65	3.3	37.4396	0.821446	39.1095	0.84092	3.90526	0.0856836	3.60181	0.0774449	4.23281	0.0928703	3.7967	0.0816354
5	0	0	1	0/0	6	65	1.52	37.2	261	15	17.4	0.0574713	34.074	31.002	0.472	1.063	43	35.7	7.91	0.142857	0.716667	1	93	12.4	31.4824	0.80623	43.599	0.797382	3.706	0.0949065	5.42606	0.0992371	3.86052	0.0988636	5.6526	0.10338
5	0	0	1	0/0	7	64	1.51	23.3	292	19	15.3684	0.0650685	31.116	36.132	0.398	0.944	42.2	35.8	7.88	0.166667	0.0833333	1	65	3.9	50.0888	0.830103	41.7983	0.786277	5.26728	0.0872927	5.73933	0.107964	4.98435	0.0826039	5.62214	0.105759
5	0	0	1	0/0	8	66	1.57	28.7	331	24	13.7917	0.0725076	33.234	35.22	0.376	0.914	43	35.7	5.52	0.0555556	0.0555556	1	62	4.3	43.854	0.793181	43.1896	0.787112	5.85873	0.105966	5.88136	0.107185	5.57605	0.100853	5.8	0.105703
5	0	0	1	0/0	9	66	1.84	36.3	319	24	13.2917	0.0752351	31.97	34.008	0.416	0.949	44.7	37.2	8.13	0.106944	0.166667	2	66.67	9.5	43.1091	0.859978	45.5752	0.86251	3.56964	0.0712104	3.7097	0.070206	3.44939	0.0688114	3.55532	0.0672845
5	0	0	1	0/0	10	65	1.63	26.8	275	27	10.1852	0.0981818	33.42	35.702	0.378	0.988	43.4	34.2	9.02	0.1	0.0555556	1	55	3.1	33.287	0.781367	38.6018	0.813176	4.83936	0.113598	4.59198	0.0967335	4.47461	0.105036	4.27661	0.0900902
5	0	0	1	0/0	11	67	1.77	29.3	253	18	14.0556	0.0711462	35.548	34.886	0.485	1.041	43.2	36.9	11.4	0.198148	0.5	1	83	4.2	40.6095	0.811486	27.3728	0.789777	4.69858	0.0938901	3.41739	0.0986009	4.73528	0.0946235	3.86868	0.111622
5	0	0	1	0/0	12	64	1.78	29	295	15	19.6667	0.0508475	32.46	33.23	0.313	0.984	44.1	35.6	10.1	0.113889	0.0555556	3	61	10.8	31.9182	0.826264	34.0246	0.843794	3.34131	0.0864961	3.02994	0.0751411	3.37006	0.0872404	3.26879	0.0810646
5	0	0	1	0/0	13	65	1.83	41.96	309	21	14.7143	0.0679612	26.414	35.826	0.442	0.975	43.2	35.3	9.95	0.216117	0.166667	2	66.67	18.9	14.9882	0.664683	14.0752	0.67314	3.85726	0.171058	3.46335	0.165633	3.70394	0.164259	3.37121	0.161227
5	0	0	1	0/0	14	65	1.81	29.6	315	17	18.5294	0.0539683	29.862	34.032	0.383	0.968	44.3	36.6	6.06	0.0555556	0.111111	1	73	6.9	16.371	0.697793	11.2345	0.675837	3.50961	0.149592	2.70359	0.162641	3.58053	0.152615	2.68497	0.161521
5	0	0	1	0/0	15	65	1.73	23.1	297	12	24.75	0.040404	35.734	34.098	0.387	0.965	44.8	34.6	5.27	0.0203704	0.3	1	79	4.3	16.0185	0.667973	8.91077	0.611883	4.02072	0.167665	2.87536	0.197445	3.94153	0.164363	2.77673	0.190672

## Sheet: pollen nutrition
sample	treatment_cat	ug_protein	ug_lipid	ug_sugar	np	phosphorous_ppm	nitrogen_ppm	pl_ratio	pc_ratio	n_over_p_cat
t1.1	1		29.6347	69.3622	4	25	100			100/25
t1.2	1	62.9962	27.6577	67.5741	4	25	100	2.27771	0.932254	100/25
t1.3	1	62.8471	35.9695	70.4408	4	25	100	1.74723	0.892197	100/25
t2.1	2	54.3369	35.3812	57.5229	2	25	50	1.53575	0.944613	50/25
t2.2	2	82.5358	48.2079	58.293	2	25	50	1.71208	1.41588	50/25
t2.3	2	88.0443	27.9158	56.3117	2	25	50	3.15393	1.56352	50/25
t3.1	3		37.9637	46.6164	8	25	200			200/25
t3.2	3	67.1895	34.0118	43.4063	8	25	200	1.97548	1.54792	200/25
t3.3	3	72.0128	34.0372	34.9069	8	25	200	2.11571	2.063	200/25
t4.1	4	66.9859	44.6383	51.591	4	50	200	1.50064	1.2984	200/50
t4.2	4	76.6017	35.8167	52.5558	4	50	200	2.13872	1.45753	200/50
t4.3	4	62.005	27.7009	61.7915	4	50	200	2.23837	1.00346	200/50
t5.1	5	65.2015	23.2483	34.3274	1	0	0	2.80457	1.8994	0/0
t5.2	5	77.6468	37.2579	43.6234	1	0	0	2.08403	1.77993	0/0
t5.3	5	64.364	33.4531	51.693	1	0	0	1.92401	1.24512	0/0
